# Supplementary material for: Orthodontic Biomechanical Reasoning with Multimodal Language Models: Performance and Clinical Utility
Source: Bioengineering (Basel). 2025 Oct 27;12(11):1165. doi: 10.3390/bioengineering12111165 (PMC12649536; doi:10.3390/bioengineering12111165)
Supplement: Supplementary file 1 [file bioengineering-12-01165-s001.zip]

Archive with 1 entries (1 files):
- bioengineering-3939499-supplementary.docx
